# Supplementary material for: Running Exercise Promotes Astrocyte-Mediated Structural Plasticity in the Amygdalar BLA and CeA to Alleviate Anhedonia-like Behavior Alterations
Source: Cells. 2026 Apr 14;15(8):693. doi: 10.3390/cells15080693 (PMC13114546; doi:10.3390/cells15080693)
Supplement: Supplementary file 1 [file cells-15-00693-s001.zip]

Archive with 6 entries (6 files):
- Supplementary Table S3.pdf
- Supplementary Table S2.pdf
- Supplementary Materials and Methods.pdf
- Supplementary Table S4.pdf
- Supplementary Table S5.pdf
- Supplementary Table S1.pdf
